# Supplementary material for: The Expression of Glyceraldehyde-3-Phosphate Dehydrogenase Associated Cell Cycle (GACC) Genes Correlates with Cancer Stage and Poor Survival in Patients with Solid Tumors
Source: PLoS One. 2013 Apr 19;8(4):e61262. doi: 10.1371/journal.pone.0061262 (PMC3631177; doi:10.1371/journal.pone.0061262)
Supplement: File S1 — Data file for heat map (HCCdata.csv). (CSV) [file pone.0061262.s001.csv]

	GSM155943.VA	GSM155944.VA	GSM155949.VA	GSM155950.VA	GSM155953.VA	GSM155954.VA	GSM155956.VA	GSM155957.VA	GSM155962.VA	GSM155938.AD	GSM155940.AD	GSM155942.AD	GSM155963.AD	GSM155985.AD	GSM155990.AD	GSM155946.EA	GSM155955.EA	GSM155958.EA	GSM155959.EA	GSM155960.EA	GSM155986.EA	GSM155992.EA	GSM155932.VE	GSM155933.VE	GSM155935.VE	GSM155983.VE	GSM155987.VE	GSM155991.VE	GSM155993.VE	GSM155919.NO	GSM155926.NO	GSM155927.NO	GSM155928.NO	GSM155948.NO	GSM155961.NO	GSM155988.NO	GSM155989.NO
GAPDH	13.33916	12.48944	12.9706	12.86616	13.59363	13.47778	13.28682	13.24301	13.41607	12.88417	13.04787	13.46243	13.73425	12.76282	12.87392	12.49176	12.27032	13.17223	12.1734	12.8249	12.03963	13.00723	13.05553	12.88607	12.4947	12.34857	12.53819	12.83056	12.6084	12.52804	12.60541	12.70661	12.55175	12.52667	12.67503	12.86931	13.14329
TPI1	10.75196	10.61426	10.55712	10.33714	11.50205	11.27431	11.09845	10.92715	11.32946	10.89231	10.91748	10.52496	11.40089	9.809132	10.2016	10.54003	9.872348	11.09112	10.32117	10.52749	9.670158	11.29226	11.09758	10.51805	10.8148	9.985372	10.56137	10.52659	10.55575	10.53863	10.28286	10.26932	10.51732	10.60495	10.10395	10.31574	10.53222
NCAPD2	6.475103	5.282523	6.003854	5.819212	6.16729	7.17165	6.152215	7.65099	7.279744	5.359112	5.731229	6.102687	6.37829	5.105013	6.12056	5.538644	4.63902	5.641509	5.011194	5.966774	5.229207	5.829611	4.520598	4.893633	5.353032	5.665651	5.533146	5.166974	5.484113	4.678544	4.289934	4.816658	4.398185	4.730469	4.863792	5.074801	4.915316
CDCA3	7.240798	6.161408	6.044028	5.896441	7.155497	7.296248	6.640289	8.478968	7.801282	5.672563	6.498469	6.724562	6.987278	5.799298	6.39951	5.219453	5.357325	6.205503	5.476637	6.457097	5.816675	6.464235	6.130818	6.254621	5.481466	5.793874	5.968993	5.949694	6.263233	6.022406	5.598378	5.964072	6.166523	5.212527	5.247633	5.791207	5.65475
FOXM1	6.53103	5.853021	5.142225	5.127143	6.403015	6.964827	6.526409	7.983927	7.816985	5.090927	5.66671	5.281339	6.522741	4.851205	6.850395	4.956029	4.224884	4.8846	4.333491	5.427262	5.133029	5.843041	5.501099	5.077971	4.563087	5.244958	5.12804	4.906711	5.130963	5.005167	5.063912	4.903841	4.613885	4.508018	4.349133	4.507315	4.334075
TPX2	8.173006	7.11881	6.847168	7.019636	8.384945	8.973077	7.628575	9.624569	8.71579	5.715247	7.791129	8.042953	8.018477	5.373628	8.959408	5.712188	5.073001	6.670362	5.537962	7.343604	6.506124	7.635222	5.41067	6.169648	5.230416	6.356544	6.075072	6.168868	6.238885	6.046334	5.068113	5.299428	5.686013	5.551463	5.751083	5.67716	6.748372
CENPA	6.678166	4.666204	4.983713	4.854337	7.194537	6.284059	6.558214	7.829438	6.599308	4.375636	6.258621	7.014506	5.64486	4.586782	6.217106	4.642498	4.31391	4.166628	3.963549	4.407051	5.583214	6.115141	4.326841	4.265657	3.944257	4.495525	4.016729	4.198813	4.618006	3.886578	4.126931	3.90021	3.683779	3.746314	3.902442	3.916895	3.970491
KPNA2	10.25862	9.038141	9.458405	9.467026	10.23587	10.17441	9.431215	10.86239	10.19652	9.138127	8.369181	10.51953	9.71107	8.504707	9.582587	8.899967	7.578523	8.646313	8.052475	8.42971	8.919002	9.20055	9.231818	7.824165	7.81175	8.290758	8.416042	8.220214	8.135504	7.551606	7.549248	6.644326	6.488129	7.70849	8.008807	8.328054	8.25922
GPI	10.1265	9.3841	10.16659	9.786594	10.36795	10.24514	11.05673	10.34579	10.05534	10.16751	10.36686	10.01794	10.2435	8.748605	9.918188	9.558149	8.638819	9.733449	10.14758	10.03734	8.334685	9.841047	10.02918	9.964579	10.44648	10.20907	9.460494	9.991028	9.274067	9.583021	9.774246	8.919285	9.399942	9.44725	9.246854	10.23196	10.07379
CCNB2	7.211084	5.852873	5.207393	5.864448	6.178649	7.715394	6.295799	8.885786	8.222729	4.849564	6.059681	7.495263	7.028749	4.955045	7.289812	5.294192	5.083985	5.587995	4.312372	4.144658	6.274312	6.171772	4.494051	4.304335	4.280484	5.126366	5.237039	4.368884	4.78264	4.307565	3.812098	3.81842	3.905107	3.926702	3.435074	3.839716	3.814877
CDC20	7.719261	5.769836	5.907471	5.887607	7.582736	8.28644	7.278802	8.765926	9.024294	5.174455	6.415394	7.177313	7.028569	4.995894	8.195945	5.148621	4.500221	5.979902	4.466831	5.86388	6.716501	6.343486	5.23396	4.700562	4.782995	6.294282	5.293328	4.834865	4.85408	4.939617	4.536884	4.684641	4.37608	4.40353	4.902516	4.662175	5.099822
CCNB1	8.504217	6.464549	6.719224	6.987122	9.040795	8.429429	7.046476	9.545052	9.329554	5.648807	7.645372	8.540457	8.310668	6.249703	8.071285	5.50068	5.702404	6.868451	4.997298	5.644018	7.692055	7.130296	5.822251	4.474709	4.464592	5.837408	5.883103	5.60919	5.247887	4.735356	3.950096	4.08347	3.814335	4.398546	4.123713	3.93499	3.379364
RAD51AP1	7.358785	5.922244	5.319351	6.12879	6.799765	7.594297	6.318832	8.470535	8.133229	4.745855	6.034062	5.689575	6.187397	4.922478	6.757131	6.707923	5.869804	4.733792	3.873336	6.906174	6.411078	5.568501	4.24637	3.982623	4.659844	5.388804	4.783057	4.261377	4.432727	4.670084	3.71902	3.757419	3.821784	4.160223	5.467344	4.207726	4.453564
