# Supplementary material for: The Expression of Glyceraldehyde-3-Phosphate Dehydrogenase Associated Cell Cycle (GACC) Genes Correlates with Cancer Stage and Poor Survival in Patients with Solid Tumors
Source: PLoS One. 2013 Apr 19;8(4):e61262. doi: 10.1371/journal.pone.0061262 (PMC3631177; doi:10.1371/journal.pone.0061262)
Supplement: File S2 — Data file for survival analysis (TPX2survival.csv). (CSV) [file pone.0061262.s002.csv]

0Probe Set ID	event	time	Histologic grade	212581_x_at	GAPDH	210052_s_at	TPX2	TG
CL2004110909AA	0	60	POORLY DIFFERENTIATED	13.43681	1	7.545267	1	1
CL2004111002AA	0	60	POORLY DIFFERENTIATED	13.73816	1	7.951077	1	1
CL2004111003AA	0	60	Moderate Differentiation	12.90183	0	6.741234	0	0
CL20041110100AA	0	60	POORLY DIFFERENTIATED	13.36959	1	6.631724	0	0
CL20041110102AA	1	29	POORLY DIFFERENTIATED	13.93199	1	7.885802	1	1
CL20041110103AA	1	7	POORLY DIFFERENTIATED	13.98519	1	9.351582	1	1
CL20041110104AA	0	53	WELL DIFFERENTIATED	13.47626	1	6.986174	0	0
CL20041110107AA	0	60		13.26886	0	7.005551	0	0
CL20041110108AA	0	23	Moderate Differentiation	13.07913	0	7.158399	0	0
CL20041110109AA	0	60	POORLY DIFFERENTIATED	13.68791	1	8.164121	1	1
CL2004111010AA	0	60	POORLY DIFFERENTIATED	13.02913	0	6.949563	0	0
CL20041110110AA	1	7	POORLY DIFFERENTIATED	13.54915	1	7.591834	1	1
CL20041110111AA	0	26	Moderate Differentiation	13.18872	0	8.110212	1	0
CL2004111013AA	0	60	WELL DIFFERENTIATED	13.42335	1	6.897493	0	0
CL2004111017AA	1	6	POORLY DIFFERENTIATED	14.45991	1	8.493042	1	1
CL2004111018AA	0	60	Moderate Differentiation	12.82444	0	7.174787	0	0
CL2004111022AA	1	25	WELL DIFFERENTIATED	13.48869	1	7.487643	1	1
CL2004111033AA	0	60	POORLY DIFFERENTIATED	13.43451	1	7.333368	0	0
CL2004111038AA	1	13	Moderate Differentiation	13.70352	1	7.221999	0	0
CL2004111040AA	1	38	Moderate Differentiation	13.74764	1	8.016204	1	1
CL2004111041AA	1	15	Moderate Differentiation	12.61867	0	7.069092	0	0
CL2004111042AA	0	60	POORLY DIFFERENTIATED	13.03294	0	6.904113	0	0
CL2004111043AA	1	37	POORLY DIFFERENTIATED	13.72438	1	7.84564	1	1
CL2004111044AA	0	60	Moderate Differentiation	13.63789	1	7.705136	1	1
CL2004111045AA	1	13	POORLY DIFFERENTIATED	13.05593	0	7.554538	1	0
CL2004111046AA	0	60	WELL DIFFERENTIATED	12.74923	0	6.294044	0	0
CL2004111048AA	0	60	Moderate Differentiation	13.95002	1	7.996627	1	1
CL2004111097AA	0	60	Moderate Differentiation	13.60134	1	7.31498	0	0
CL2004111098AA	1	34	Moderate Differentiation	13.71622	1	7.245526	0	0
CL20041116112AA	0	40	Moderate Differentiation	13.70786	1	7.852164	1	1
CL20041116113AA	0	30	POORLY DIFFERENTIATED	14.02851	1	8.433002	1	1
CL20041116114AA	0	40	Moderate Differentiation	13.50087	1	7.543857	1	1
CL20041116126AA	0	60	POORLY DIFFERENTIATED	14.47925	1	8.010687	1	1
CL20041116127AA	0	60	WELL DIFFERENTIATED	13.18032	0	6.465193	0	0
CL20041116134AA	1	9	POORLY DIFFERENTIATED	13.74405	1	8.976874	1	1
CL20041116136AA	1	9	WELL DIFFERENTIATED	13.64078	1	8.327956	1	1
CL20041116156AA	0	60	WELL DIFFERENTIATED	13.53662	1	6.83606	0	0
CL20041119167AA	0	59	WELL DIFFERENTIATED	12.64762	0	7.341784	1	0
CL20041119175AA	0	60	POORLY DIFFERENTIATED	13.25973	0	7.87676	1	0
CL20041119179AA	0	60	Moderate Differentiation	12.82699	0	6.579996	0	0
CL20041119180AA	1	18	Moderate Differentiation	13.33603	1	8.606325	1	1
CL20041119181AA	1	25	POORLY DIFFERENTIATED	12.90459	0	6.862434	0	0
CL20041119182AA	0	60	Moderate Differentiation	13.13848	0	6.829035	0	0
CL20041119183AA	1	12	POORLY DIFFERENTIATED	14.0364	1	7.426693	1	1
CL20041119184AA	0	32	Moderate Differentiation	13.36015	1	7.305855	0	0
CL20041119185AA	0	60	POORLY DIFFERENTIATED	13.03997	0	7.387088	1	0
CL20041119186AA	0	60	POORLY DIFFERENTIATED	13.67258	1	8.253501	1	1
CL20041119187AA	0	60	Moderate Differentiation	12.78375	0	7.02777	0	0
CL20041119190AA	0	60	Moderate Differentiation	12.60101	0	6.880025	0	0
CL20041119191AA	1	18	Moderate Differentiation	13.23281	0	7.471345	1	0
CL20041119192AA	1	32	POORLY DIFFERENTIATED	13.31031	1	7.989972	1	1
CL20041119194AA	1	10	POORLY DIFFERENTIATED	14.12287	1	8.60811	1	1
CL2005060326AA	0	60	Moderate Differentiation	13.00864	0	7.257131	0	0
CL2005060327AA	1	8	Moderate Differentiation	13.9194	1	7.087104	0	0
CL2005060328AA	0	60	POORLY DIFFERENTIATED	13.62712	1	7.477384	1	1
CL2005060329AA	0	60	WELL DIFFERENTIATED	13.25645	0	6.576953	0	0
CL2005060332AA	1	4	POORLY DIFFERENTIATED	13.68646	1	7.83513	1	1
CL2005060333AA	0	60	POORLY DIFFERENTIATED	13.00882	0	8.168447	1	0
CL2005060334AA	1	36	WELL DIFFERENTIATED	13.41897	1	8.225514	1	1
CL2005060336AA	0	60	POORLY DIFFERENTIATED	13.46451	1	7.809685	1	1
CL2005060337AA	0	60	Moderate Differentiation	13.35066	1	6.405224	0	0
CL2005060338AA	1	9	POORLY DIFFERENTIATED	14.08082	1	9.072902	1	1
CL2005060339AA	0	60	POORLY DIFFERENTIATED	13.97778	1	8.152644	1	1
CL2005060340AA	0	60	POORLY DIFFERENTIATED	13.275	0	6.972034	0	0
CL2005060341AA	1	11	POORLY DIFFERENTIATED	13.85349	1	8.452192	1	1
CL2005060342AA	0	60	WELL DIFFERENTIATED	13.20213	0	7.126772	0	0
CL2005060343AA	1	44	WELL DIFFERENTIATED	13.28549	0	8.296371	1	0
CL2005060344AA	0	55	POORLY DIFFERENTIATED	13.74239	1	8.380837	1	1
CL2005060345AA	0	40	POORLY DIFFERENTIATED	13.12521	0	6.90602	0	0
CL2005060346AA	0	36	POORLY DIFFERENTIATED	13.89452	1	8.650558	1	1
CL2005060348AA	0	60	POORLY DIFFERENTIATED	13.96271	1	8.486539	1	1
CL2005060349AA	0	60	POORLY DIFFERENTIATED	13.72813	1	7.555318	1	1
CL2005060350AA	1	57	Moderate Differentiation	13.45058	1	6.323098	0	0
CL2005060351AA	1	56	Moderate Differentiation	13.03803	0	6.068882	0	0
CL2005060352AA	0	48	POORLY DIFFERENTIATED	13.65815	1	8.061953	1	1
CL2005060353AA	0	49	Moderate Differentiation	13.31843	1	5.92422	0	0
CL2005060354AA	0	28	Moderate Differentiation	13.32852	1	7.207197	0	0
CL2005060355AA	0	36	Moderate Differentiation	13.44052	1	7.470707	1	1
CL2005060356AA	0	40	Moderate Differentiation	13.49083	1	7.720929	1	1
CL2005060357AA	0	37	Moderate Differentiation	13.28366	0	7.553533	1	0
CL2005060358AA	0	40	WELL DIFFERENTIATED	12.87096	0	5.997517	0	0
CL2005060360AA	1	23	Moderate Differentiation	13.75137	1	7.526054	1	1
Moff 0130D	1	44.94	POORLY DIFFERENTIATED	13.24736	0	8.612701	1	0
Moff 0142C	0	60	POORLY DIFFERENTIATED	13.90809	1	9.266826	1	1
Moff 0170D	1	18.2	POORLY DIFFERENTIATED	14.10433	1	9.032568	1	1
Moff 0184A	1	34.76	Moderate Differentiation	13.01862	0	6.763727	0	0
Moff 0291A	1	15.47	POORLY DIFFERENTIATED	13.55876	1	8.002775	1	1
Moff 0298B	1	24.74	Moderate Differentiation	13.21882	0	7.658755	1	0
Moff 0404A	1	19.84	Moderate Differentiation	13.78118	1	8.108532	1	1
Moff 0480I	1	8.61	POORLY DIFFERENTIATED	13.23158	0	7.786653	1	0
Moff 0516E	1	0.53	Moderate Differentiation	12.41299	0	6.395427	0	0
Moff 0542F	1	16.49	Moderate Differentiation	13.95894	1	8.361431	1	1
Moff 0604H	1	37.55	Moderate Differentiation	13.16225	0	7.854797	1	0
Moff 0683H	0	60		13.67227	1	8.027742	1	1
Moff 0686G	0	60	Moderate Differentiation	12.91828	0	6.942262	0	0
Moff 0711B	1	56.8	WELL DIFFERENTIATED	13.25983	0	6.868479	0	0
Moff 0770K	1	30.12	POORLY DIFFERENTIATED	12.8296	0	8.22279	1	0
Moff 0928E	1	13.33		12.43875	0	6.329326	0	0
Moff 0936G	0	60	Moderate Differentiation	12.24849	0	6.306599	0	0
Moff 0978B	0	60	Moderate Differentiation	12.73232	0	6.340507	0	0
Moff 1221F	1	44.42	Moderate Differentiation	13.26992	0	7.728014	1	0
Moff 1276H	1	20.86	POORLY DIFFERENTIATED	13.38425	1	8.330676	1	1
Moff 1300F	1	27.63	Moderate Differentiation	13.50841	1	6.555771	0	0
Moff 1343G	0	60	Moderate Differentiation	13.22792	0	6.940503	0	0
Moff 1400H	0	60	Moderate Differentiation	11.74813	0	6.212409	0	0
Moff 1473F	1	41.33	Moderate Differentiation	13.29262	0	7.962889	1	0
Moff 1477G	1	5.65	WELL DIFFERENTIATED	13.36583	1	6.766719	0	0
Moff 1487F	1	0.43	Moderate Differentiation	13.63505	1	7.567405	1	1
Moff 1514K	1	16.56	Moderate Differentiation	13.32561	1	7.095579	0	0
Moff 1576F	0	60	WELL DIFFERENTIATED	13.11725	0	6.503898	0	0
Moff 1734M	0	60	Moderate Differentiation	12.81269	0	8.082164	1	0
Moff 1817G1	1	8.94	Moderate Differentiation	14.07708	1	7.155254	0	0
Moff 1835I	0	60	Moderate Differentiation	13.76187	1	7.28763	0	0
Moff 1864H	1	3.52	Moderate Differentiation	14.00742	1	9.264525	1	1
Moff 1883G	1	17.54	Moderate Differentiation	12.78661	0	7.225113	0	0
Moff 1888E	1	27.56	Moderate Differentiation	14.04523	1	8.623463	1	1
Moff 1903E	1	16.39	POORLY DIFFERENTIATED	13.63755	1	7.760572	1	1
Moff 1940G	1	26.38	Moderate Differentiation	13.11694	0	7.294564	0	0
Moff 2072G	0	60	Moderate Differentiation	13.4047	1	6.405496	0	0
Moff 2186B	0	60	Moderate Differentiation	11.87076	0	6.586639	0	0
Moff 2199G	0	60	POORLY DIFFERENTIATED	13.50513	1	7.520125	1	1
Moff 2219F	1	45.24	POORLY DIFFERENTIATED	13.53138	1	7.621985	1	1
Moff 2296D	1	0.03	Moderate Differentiation	12.99633	0	7.524353	1	0
Moff 2310K	0	60	WELL DIFFERENTIATED	12.22178	0	6.450925	0	0
Moff 2325E	1	39.06	Moderate Differentiation	13.13471	0	6.901472	0	0
Moff 2333J	0	60	Moderate Differentiation	13.37394	1	6.424253	0	0
Moff 2352G	1	2.27	Moderate Differentiation	13.2702	0	6.723374	0	0
Moff 2362A	0	60	Moderate Differentiation	12.74102	0	6.727608	0	0
Moff 2366C	1	42.18	POORLY DIFFERENTIATED	13.46884	1	8.914977	1	1
Moff 2373H	0	60	Moderate Differentiation	12.92542	0	5.976345	0	0
Moff 2401B	0	60	Moderate Differentiation	13.74281	1	8.647212	1	1
Moff 2463A	1	39.36	Moderate Differentiation	13.82022	1	9.320436	1	1
Moff 2470G	0	60	Moderate Differentiation	13.15091	0	6.754151	0	0
Moff 2472B	0	31.7	POORLY DIFFERENTIATED	13.20361	0	7.448676	1	0
Moff 2497D	1	42.02	Moderate Differentiation	12.94226	0	6.672877	0	0
Moff 2517G1	1	5.78	WELL DIFFERENTIATED	12.81666	0	6.346591	0	0
Moff 2550F	1	7.69	Moderate Differentiation	13.10215	0	8.32394	1	0
Moff 2595A	1	47.9	Moderate Differentiation	13.2141	0	7.58789	1	0
Moff 2603I	0	58.84	Moderate Differentiation	12.4581	0	6.722742	0	0
Moff 2629F	0	60	Moderate Differentiation	13.43828	1	6.476801	0	0
Moff 2634G	1	24.51	Moderate Differentiation	13.00133	0	7.331458	0	0
Moff 2658C	1	7.03	Moderate Differentiation	13.02534	0	7.107146	0	0
Moff 2663F	1	9.63	POORLY DIFFERENTIATED	13.43616	1	8.28079	1	1
Moff 2690H	1	40.21	WELL DIFFERENTIATED	12.42637	0	6.213891	0	0
Moff 2886F	0	60	WELL DIFFERENTIATED	13.40456	1	6.607923	0	0
Moff 2955B	1	40.97	POORLY DIFFERENTIATED	13.88696	1	6.965456	0	0
Moff 2958D	0	60	Moderate Differentiation	13.16013	0	8.326221	1	0
Moff 2996G	0	60	Moderate Differentiation	13.36214	1	6.709259	0	0
Moff 3003G	1	11.99	Moderate Differentiation	13.6097	1	7.409861	1	1
Moff 3009D	1	6.24	Moderate Differentiation	13.33725	1	7.550168	1	1
Moff 3053B	1	21.88	Moderate Differentiation	13.49977	1	6.95788	0	0
Moff 3191I	0	60	POORLY DIFFERENTIATED	13.25494	0	7.538948	1	0
Moff 3274K	0	60	Moderate Differentiation	13.46013	1	7.668674	1	1
Moff 3298E	1	28.25	Moderate Differentiation	13.16266	0	7.164985	0	0
Moff 3401F	0	53.39	Moderate Differentiation	13.35839	1	8.312241	1	1
Moff 3510G	1	12.02	POORLY DIFFERENTIATED	13.62931	1	8.172478	1	1
Moff 3730B	0	39.03	WELL DIFFERENTIATED	12.57678	0	6.498017	0	0
Moff 4094F	1	52.2	Moderate Differentiation	13.35443	1	6.737313	0	0
Moff 4112G	1	15.77	POORLY DIFFERENTIATED	13.16745	0	7.923791	1	0
Moff 4172B	1	27.66	POORLY DIFFERENTIATED	13.69929	1	8.742483	1	1
Moff 4217B	1	29.67	Moderate Differentiation	12.99501	0	6.491493	0	0
NCI_Lung_1_U133A	0	60	Moderate Differentiation	13.08339	0	6.601837	0	0
NCI_Lung_10_U133A	0	27.1	WELL DIFFERENTIATED	12.54198	0	6.317619	0	0
NCI_Lung_100_U133A	0	23.2	Moderate Differentiation	13.19623	0	8.749795	1	0
NCI_Lung_11_U133A	1	5.8	Moderate Differentiation	13.22571	0	6.022281	0	0
NCI_Lung_12_U133A	1	50.2	Moderate Differentiation	12.7713	0	6.591198	0	0
NCI_Lung_13_U133A	0	60	POORLY DIFFERENTIATED	12.71972	0	6.381902	0	0
NCI_Lung_14_U133A	1	34.8	POORLY DIFFERENTIATED	12.67227	0	6.784421	0	0
NCI_Lung_15_U133A	1	27.6	Moderate Differentiation	13.3898	1	7.280893	0	0
NCI_Lung_16_U133A	1	48.8	POORLY DIFFERENTIATED	13.32368	1	8.114117	1	1
NCI_Lung_17_U133A	0	60	Moderate Differentiation	13.5508	1	8.279283	1	1
NCI_Lung_18_U133A	1	10.1	Moderate Differentiation	13.73189	1	8.456212	1	1
NCI_Lung_19_U133A	1	8.7	POORLY DIFFERENTIATED	13.70537	1	7.528237	1	1
NCI_Lung_20_U133A	0	60	Moderate Differentiation	13.5018	1	6.187822	0	0
NCI_Lung_21_U133A	0	60	POORLY DIFFERENTIATED	13.5739	1	9.326754	1	1
NCI_Lung_22_U133A	0	60	Moderate Differentiation	13.23978	0	5.625758	0	0
NCI_Lung_23_U133A	1	43.8	WELL DIFFERENTIATED	12.13422	0	6.070669	0	0
NCI_Lung_25_U133A	1	5.9	POORLY DIFFERENTIATED	13.72223	1	7.839938	1	1
NCI_Lung_26_U133A	1	2.4	Moderate Differentiation	14.40335	1	8.980861	1	1
NCI_Lung_27_U133A	1	17.6	POORLY DIFFERENTIATED	13.88142	1	8.80433	1	1
NCI_Lung_28_U133A	1	16.3	Moderate Differentiation	13.68568	1	8.050098	1	1
NCI_Lung_29_U133A	1	29.6	POORLY DIFFERENTIATED	13.22419	0	6.721153	0	0
NCI_Lung_3_U133A	0	25.2	WELL DIFFERENTIATED	12.70059	0	5.739904	0	0
NCI_Lung_30_U133A	0	60	POORLY DIFFERENTIATED	13.64078	1	7.772971	1	1
NCI_Lung_4_U133A	0	60	WELL DIFFERENTIATED	13.06763	0	6.035407	0	0
NCI_Lung_5_U133A	0	60	WELL DIFFERENTIATED	12.71194	0	6.332581	0	0
NCI_Lung_59_U133A	0	60	POORLY DIFFERENTIATED	13.24425	0	8.846781	1	0
NCI_Lung_6_U133A	1	33.9	Moderate Differentiation	13.15578	0	5.999972	0	0
NCI_Lung_60_U133A	0	60	Moderate Differentiation	13.22993	0	6.359797	0	0
NCI_Lung_61_U133A	0	60	POORLY DIFFERENTIATED	13.5946	1	7.695579	1	1
NCI_Lung_62_U133A	0	60	Moderate Differentiation	13.16843	0	7.609383	1	0
NCI_Lung_63_U133A	0	60	Moderate Differentiation	13.12085	0	7.621459	1	0
NCI_Lung_64_U133A	1	28.2	Moderate Differentiation	13.60268	1	9.213497	1	1
NCI_Lung_65_U133A	1	7.2	Moderate Differentiation	13.57529	1	8.028991	1	1
NCI_Lung_66_U133A	0	60	Moderate Differentiation	13.88696	1	6.536637	0	0
NCI_Lung_67_U133A	0	60	Moderate Differentiation	13.05612	0	6.587005	0	0
NCI_Lung_68_U133A	0	60	Moderate Differentiation	13.419	1	7.344852	1	1
NCI_Lung_69_U133A	0	60	POORLY DIFFERENTIATED	13.57256	1	8.914894	1	1
NCI_Lung_7_U133A	0	60	WELL DIFFERENTIATED	13.09579	0	5.954974	0	0
NCI_Lung_70_U133A	1	14.9	Moderate Differentiation	13.59111	1	8.596251	1	1
NCI_Lung_71_U133A	1	9.6	Moderate Differentiation	13.30778	1	7.528207	1	1
NCI_Lung_72_U133A	0	60	Moderate Differentiation	13.39094	1	8.07583	1	1
NCI_Lung_73_U133A	0	60	Moderate Differentiation	13.0688	0	8.634411	1	0
NCI_Lung_74_U133A	0	60	Moderate Differentiation	12.71458	0	7.72298	1	0
NCI_Lung_75_U133A	1	20.9	WELL DIFFERENTIATED	13.01822	0	6.342057	0	0
NCI_Lung_76_U133A	1	22.3	Moderate Differentiation	13.96457	1	7.768675	1	1
NCI_Lung_77_U133A	0	60	WELL DIFFERENTIATED	13.17586	0	6.170156	0	0
NCI_Lung_78_U133A	0	36.3	Moderate Differentiation	13.605	1	8.31862	1	1
NCI_Lung_79_U133A	1	22.7	POORLY DIFFERENTIATED	13.36701	1	8.238398	1	1
NCI_Lung_8_U133A	0	60	WELL DIFFERENTIATED	12.79526	0	6.85262	0	0
NCI_Lung_80_U133A	0	32.9	Moderate Differentiation	13.40456	1	7.465696	1	1
NCI_Lung_81_U133A	0	38.1	POORLY DIFFERENTIATED	13.14451	0	7.472087	1	0
NCI_Lung_82_U133A	1	54.2	Moderate Differentiation	12.93767	0	6.292918	0	0
NCI_Lung_83_U133A	0	60	Moderate Differentiation	12.81666	0	6.823368	0	0
NCI_Lung_84_U133A	0	53.2	Moderate Differentiation	12.76619	0	6.547015	0	0
NCI_Lung_85_U133A	1	12.5	WELL DIFFERENTIATED	13.92687	1	8.304307	1	1
NCI_Lung_86_U133A	0	29.5	WELL DIFFERENTIATED	12.23084	0	5.65411	0	0
NCI_Lung_89_U133A	0	60	POORLY DIFFERENTIATED	13.22701	0	7.60203	1	0
NCI_Lung_90_U133A	0	53.7	POORLY DIFFERENTIATED	13.37304	1	7.48635	1	1
NCI_Lung_91_U133A	0	21.8	WELL DIFFERENTIATED	13.06463	0	7.052122	0	0
NCI_Lung_92_U133A	0	55.8	POORLY DIFFERENTIATED	13.42015	1	6.989178	0	0
NCI_Lung_93_U133A	1	21	Moderate Differentiation	13.98309	1	6.2942	0	0
NCI_Lung_95_U133A	1	7.3	Moderate Differentiation	13.1819	0	6.360874	0	0
NCI_Lung_96_U133A	0	60	Moderate Differentiation	13.34879	1	7.559954	1	1
NCI_Lung_97_U133A	0	60	Moderate Differentiation	13.01615	0	6.522796	0	0
NCI_Lung_98_U133A	1	21.2	WELL DIFFERENTIATED	12.95588	0	6.065943	0	0
NCI_Lung_99_U133A	0	53.6	WELL DIFFERENTIATED	12.60796	0	5.855202	0	0
NCI_lung201_U133A	0	47.27	POORLY DIFFERENTIATED	13.52017	1	7.204568	0	0
NCI_lung202_U133A	1	59.11	Moderate Differentiation	13.78147	1	7.548987	1	1
NCI_lung203_U133A	0	51.58	POORLY DIFFERENTIATED	13.69017	1	8.843182	1	1
NCI_lung204_U133A	1	36.25	Moderate Differentiation	13.34959	1	6.992134	0	0
NCI_lung205_U133A	1	6.6	Moderate Differentiation	13.07495	0	6.908897	0	0
NCI_lung206_U133A	1	54.93	Moderate Differentiation	13.55721	1	8.35648	1	1
NCI_lung207_U133A	1	9.74	WELL DIFFERENTIATED	12.8438	0	6.522407	0	0
NCI_lung208 _U133A	0	58.88	Moderate Differentiation	12.38569	0	6.207847	0	0
NCI_lung209_U133A	0	51.81	Moderate Differentiation	13.65857	1	7.912711	1	1
NCI_lung210_U133A	1	21.48	Moderate Differentiation	12.90884	0	6.489954	0	0
NCI_lung212_U133A	1	6.38	Moderate Differentiation	13.42381	1	8.246774	1	1
NCI_lung213_U133A	0	60	Moderate Differentiation	13.64133	1	6.573045	0	0
NCI_lung214_U133A	0	60	Moderate Differentiation	13.156	0	6.850269	0	0
NCI_lung215_U133A	1	32.24	POORLY DIFFERENTIATED	13.05593	0	8.42831	1	0
NCI_lung218_U133A	0	56.35	POORLY DIFFERENTIATED	13.66525	1	7.493834	1	1
NCI_lung219_U133A	0	60	Moderate Differentiation	13.23697	0	6.575322	0	0
NCI_lung220_U133A	0	56.32	POORLY DIFFERENTIATED	13.37672	1	7.729918	1	1
NCI_lung221_U133A	0	60	POORLY DIFFERENTIATED	14.02643	1	8.589203	1	1
NCI_lung222_U133A	0	50.43	WELL DIFFERENTIATED	12.88406	0	6.763456	0	0
NCI_lung224_U133A	0	60	POORLY DIFFERENTIATED	14.1185	1	8.379287	1	1
NCI_lung227_U133A	0	60	Moderate Differentiation	13.01059	0	6.503977	0	0
NCI_lung228_U133A	0	60	Moderate Differentiation	13.17629	0	6.669648	0	0
NCI_lung229_U133A	1	19.9	Moderate Differentiation	12.04656	0	6.388422	0	0
NCI_lung230_U133A	1	31.28	POORLY DIFFERENTIATED	13.39273	1	8.645177	1	1
NCI_lung231_U133A	1	45.33	Moderate Differentiation	13.13629	0	7.118474	0	0
NCI_lung234_U133A	0	60	POORLY DIFFERENTIATED	13.88319	1	9.137206	1	1
NCI_lung235_U133A	1	12.63	POORLY DIFFERENTIATED	13.96457	1	8.221455	1	1
NCI_lung236_U133A	0	60	POORLY DIFFERENTIATED	13.06743	0	6.547052	0	0
NCI_lung237_U133A	0	11.18	POORLY DIFFERENTIATED	13.42082	1	7.08307	0	0
NCI_lung238_U133A	0	30.53	WELL DIFFERENTIATED	12.49997	0	6.258971	0	0
NCI_lung239_U133A	0	60	Moderate Differentiation	12.43715	0	6.355153	0	0
NCI_lung240_U133A	1	11.68	Moderate Differentiation	13.42912	1	7.485899	1	1
NCI_lung246_U133A	0	60	POORLY DIFFERENTIATED	14.12849	1	8.385599	1	1
NCI_lung247_U133A	1	31.94	WELL DIFFERENTIATED	12.53115	0	5.818988	0	0
NCI_lung249_U133A	1	2.24	Moderate Differentiation	13.50013	1	7.021821	0	0
NCI_lung258_U133A	1	8.85	POORLY DIFFERENTIATED	13.65794	1	8.503693	1	1
NCI_lung259_U133A	0	60	POORLY DIFFERENTIATED	13.23672	0	7.088498	0	0
NCI_lung263_U133A	0	60	WELL DIFFERENTIATED	13.39863	1	5.884576	0	0
NCI_lung267_U133A	1	24.97	POORLY DIFFERENTIATED	13.72313	1	8.771702	1	1
NCI_lung268_U133A	1	42.04	Moderate Differentiation	13.27223	0	8.215441	1	0
NCI_lung269_U133A	1	12.2	POORLY DIFFERENTIATED	13.72459	1	8.635481	1	1
NCI_lung270_U133A	1	2.7	POORLY DIFFERENTIATED	13.89375	1	8.672895	1	1
NCI_lung271_U133A	0	60	Moderate Differentiation	13.54232	1	7.585789	1	1
NCI_lung272_U133A	0	60	Moderate Differentiation	13.40058	1	7.511741	1	1
NCI_lung273_U133A	0	60	POORLY DIFFERENTIATED	13.65234	1	8.37809	1	1
NCI_lung274_U133A	1	48	Moderate Differentiation	13.84892	1	8.536523	1	1
NCI_lung275_U133A	1	30.7	WELL DIFFERENTIATED	13.30218	0	6.663637	0	0
NCI_lung276_U133A	0	60	POORLY DIFFERENTIATED	13.11392	0	9.799723	1	0
NCI_lung277_U133A	1	11.7	Moderate Differentiation	13.38168	1	8.193716	1	1
NCI_lung278_U133A	1	33.2	Moderate Differentiation	12.97544	0	7.93365	1	0
NCI_lung280_U133A	1	42.5	Moderate Differentiation	12.97429	0	6.27448	0	0
NCI_lung281_U133	0	60	POORLY DIFFERENTIATED	13.30484	0	7.402217	1	0
NCI_lung282_U133	1	30.2	POORLY DIFFERENTIATED	14.24332	1	8.120579	1	1
NCI_lung283_U133	0	60	POORLY DIFFERENTIATED	13.69235	1	7.919671	1	1
NCI_lung285_U133	0	60	WELL DIFFERENTIATED	13.02519	0	6.434286	0	0
NCI_lung286_U133	0	60	Moderate Differentiation	13.47047	1	6.146563	0	0
NCI_lung288 _U133	0	60	POORLY DIFFERENTIATED	14.02211	1	9.205829	1	1
NCI_lung289_U133	0	60	Moderate Differentiation	13.05816	0	7.313532	0	0
NCI_lung290_U133	1	3.3	POORLY DIFFERENTIATED	13.67375	1	8.714632	1	1
NCI_lung291_U133	1	19.5	Moderate Differentiation	12.99713	0	6.626856	0	0
NCI_lung292_U133	1	8.4	POORLY DIFFERENTIATED	13.88696	1	8.763931	1	1
NCI_lung293_U133	1	26.9	Moderate Differentiation	13.33084	1	8.045781	1	1
NCI_lung294_U133	0	60	POORLY DIFFERENTIATED	13.79745	1	8.743168	1	1
NCI_lung295_U133	1	19.6	POORLY DIFFERENTIATED	13.45356	1	8.124493	1	1
NCI_Lung296_U133	0	60	Moderate Differentiation	13.39671	1	7.236214	0	0
NCI_Lung297_U133	0	60	POORLY DIFFERENTIATED	13.77321	1	7.831571	1	1
NCI_Lung298_U133	0	60	POORLY DIFFERENTIATED	13.49508	1	7.832684	1	1
NCI_Lung299_U133	1	47.8	WELL DIFFERENTIATED	12.96076	0	6.551205	0	0
NCI_Lung300_U133	0	60	POORLY DIFFERENTIATED	13.71082	1	8.44998	1	1
NCI_Lung304_U133	0	52.3	Moderate Differentiation	13.07729	0	7.324544	0	0
NCI_Lung305_U133	0	60	Moderate Differentiation	13.28222	0	6.121875	0	0
NCI_Lung306_U133	1	25.95	POORLY DIFFERENTIATED	13.52468	1	8.266931	1	1
NCI_Lung307_U133	0	60	Moderate Differentiation	13.98744	1	8.365769	1	1
NCI_Lung309_U133	1	32.6	POORLY DIFFERENTIATED	13.91656	1	8.150846	1	1
NCI_Lung31_U133A	1	59	Moderate Differentiation	12.90559	0	6.733241	0	0
NCI_Lung310_U133	1	40.2	Moderate Differentiation	14.20384	1	7.700835	1	1
NCI_Lung311_U133	1	14.5	POORLY DIFFERENTIATED	14.16964	1	6.998507	0	0
NCI_Lung312_U133	1	9.2	POORLY DIFFERENTIATED	13.83735	1	8.108829	1	1
NCI_Lung313_U133	1	19	POORLY DIFFERENTIATED	13.39727	1	8.463988	1	1
NCI_Lung314_U133A	0	60	Moderate Differentiation	13.70915	1	7.881077	1	1
NCI_Lung318_U133A	1	9	POORLY DIFFERENTIATED	13.9315	1	9.982251	1	1
NCI_Lung319_U133A	0	60	POORLY DIFFERENTIATED	13.69153	1	8.074406	1	1
NCI_Lung32_U133A	0	60	Moderate Differentiation	13.6615	1	7.006806	0	0
NCI_Lung320_U133A	0	60	Moderate Differentiation	12.74211	0	6.647477	0	0
NCI_Lung321_U133A	1	45.3	POORLY DIFFERENTIATED	13.5336	1	8.250336	1	1
NCI_Lung33_U133A	1	4	POORLY DIFFERENTIATED	13.26384	0	9.11076	1	0
NCI_Lung34_U133A	1	16.8	POORLY DIFFERENTIATED	13.61962	1	8.745891	1	1
NCI_Lung35_U133A	0	60	Moderate Differentiation	13.66233	1	7.634892	1	1
NCI_Lung36_U133A	0	60	POORLY DIFFERENTIATED	13.16069	0	8.156239	1	0
NCI_Lung37_U133A	0	60	POORLY DIFFERENTIATED	13.43487	1	7.96123	1	1
NCI_Lung38_U133A	0	60	POORLY DIFFERENTIATED	13.87293	1	9.030242	1	1
NCI_Lung39_U133A	1	18.6	WELL DIFFERENTIATED	12.99631	0	6.52739	0	0
NCI_Lung40_U133A	1	45.8	POORLY DIFFERENTIATED	13.41591	1	8.911608	1	1
NCI_Lung41_U133A	1	20.6	Moderate Differentiation	13.91089	1	8.559894	1	1
NCI_Lung42_U133A	0	60	POORLY DIFFERENTIATED	13.38073	1	7.564742	1	1
NCI_Lung43_U133A	0	60	Moderate Differentiation	13.24986	0	7.077132	0	0
NCI_Lung44_U133A	0	60	Moderate Differentiation	12.96287	0	6.141883	0	0
NCI_Lung45_U133A	0	52.1	WELL DIFFERENTIATED	12.33001	0	5.996481	0	0
NCI_Lung46_U133A	1	17.6	Moderate Differentiation	13.44254	1	7.116265	0	0
NCI_Lung47_U133A	1	16.9	Moderate Differentiation	13.19501	0	8.172657	1	0
NCI_Lung48_U133A	0	60	WELL DIFFERENTIATED	13.31925	1	6.435396	0	0
NCI_Lung49_U133A	0	60	Moderate Differentiation	12.86902	0	6.63147	0	0
NCI_Lung50_U133A	0	60	Moderate Differentiation	13.55022	1	7.756801	1	1
NCI_Lung51_U133A	0	60	Moderate Differentiation	13.43828	1	6.687052	0	0
NCI_Lung52_U133A	1	19	Moderate Differentiation	12.5953	0	6.301948	0	0
NCI_Lung53_U133A	0	60	Moderate Differentiation	13.02463	0	7.111141	0	0
NCI_Lung54_U133A	0	60	POORLY DIFFERENTIATED	13.2248	0	8.265041	1	0
NCI_Lung55_U133A	0	60	Moderate Differentiation	12.65723	0	8.583435	1	0
NCI_Lung56_U133A	0	60	WELL DIFFERENTIATED	12.2675	0	5.796034	0	0
NCI_Lung57_U133A	0	60	POORLY DIFFERENTIATED	13.34008	1	6.47439	0	0
NCI_Lung58_U133A	0	60	Moderate Differentiation	13.37368	1	7.626448	1	1
NCI_U133A_100L	1	48	WELL DIFFERENTIATED	13.12515	0	6.636656	0	0
NCI_U133A_101L	0	57	Moderate Differentiation	12.74934	0	6.854521	0	0
NCI_U133A_102L	0	43	Moderate Differentiation	12.9867	0	6.391913	0	0
NCI_U133A_103L	0	41	WELL DIFFERENTIATED	12.18555	0	6.061251	0	0
NCI_U133A_106L	0	43	POORLY DIFFERENTIATED	12.48128	0	6.615805	0	0
NCI_U133A_107L	0	32	POORLY DIFFERENTIATED	13.5782	1	7.164825	0	0
NCI_U133A_10L	0	60	Moderate Differentiation	13.03542	0	6.32494	0	0
NCI_U133A_11L	0	60		13.73903	1	9.151073	1	1
NCI_U133A_12L	0	43	POORLY DIFFERENTIATED	13.81525	1	8.021294	1	1
NCI_U133A_13L	0	60	POORLY DIFFERENTIATED	13.92682	1	9.468428	1	1
NCI_U133A_14L	1	40	POORLY DIFFERENTIATED	13.97686	1	8.331382	1	1
NCI_U133A_15L	1	21	POORLY DIFFERENTIATED	13.7844	1	7.656703	1	1
NCI_U133A_16L	1	29	POORLY DIFFERENTIATED	13.24782	0	7.892126	1	0
NCI_U133A_17L	1	26	POORLY DIFFERENTIATED	13.4034	1	8.164202	1	1
NCI_U133A_18L	0	60	POORLY DIFFERENTIATED	13.45783	1	7.301614	0	0
NCI_U133A_19L	1	2	POORLY DIFFERENTIATED	13.77522	1	8.255917	1	1
NCI_U133A_1L	1	16	POORLY DIFFERENTIATED	14.18938	1	9.120095	1	1
NCI_U133A_20L	0	60	Moderate Differentiation	13.09699	0	7.203515	0	0
NCI_U133A_21L	1	14	POORLY DIFFERENTIATED	13.01229	0	6.802476	0	0
NCI_U133A_22L	0	33	Moderate Differentiation	12.76819	0	6.523041	0	0
NCI_U133A_23L	0	60	POORLY DIFFERENTIATED	14.21907	1	8.39883	1	1
NCI_U133A_24L	0	60	WELL DIFFERENTIATED	13.2825	0	6.569038	0	0
NCI_U133A_25L	0	15	Moderate Differentiation	13.13577	0	5.92949	0	0
NCI_U133A_26L	0	60	POORLY DIFFERENTIATED	12.78038	0	8.272394	1	0
NCI_U133A_27L	0	60	Moderate Differentiation	12.92266	0	6.981174	0	0
NCI_U133A_28L	0	33		13.1819	0	7.65225	1	0
NCI_U133A_29L	1	24	POORLY DIFFERENTIATED	13.50393	1	8.053633	1	1
NCI_U133A_2L	0	60	Moderate Differentiation	13.00769	0	7.589106	1	0
NCI_U133A_30L	0	60	Moderate Differentiation	12.97153	0	6.084938	0	0
NCI_U133A_31L	0	60	POORLY DIFFERENTIATED	13.88741	1	7.856766	1	1
NCI_U133A_32L	1	4	POORLY DIFFERENTIATED	13.60093	1	7.618521	1	1
NCI_U133A_33L	1	20	Moderate Differentiation	13.92682	1	8.068344	1	1
NCI_U133A_34L	1	52		13.42333	1	7.853867	1	1
NCI_U133A_35L	0	60	Moderate Differentiation	13.04576	0	7.229081	0	0
NCI_U133A_37L_Rep	1	14	POORLY DIFFERENTIATED	13.98938	1	8.423587	1	1
NCI_U133A_38L	0	60	POORLY DIFFERENTIATED	13.23031	0	6.751904	0	0
NCI_U133A_39L	0	33	WELL DIFFERENTIATED	12.75938	0	6.251668	0	0
NCI_U133A_3L	0	47	Moderate Differentiation	12.49407	0	6.443679	0	0
NCI_U133A_40L	1	32	Moderate Differentiation	13.18985	0	6.646414	0	0
NCI_U133A_41L	0	60	Moderate Differentiation	12.85379	0	7.463202	1	0
NCI_U133A_42L	0	50	Moderate Differentiation	13.41478	1	6.72923	0	0
NCI_U133A_43L	1	15	POORLY DIFFERENTIATED	13.15442	0	8.453675	1	0
NCI_U133A_44L	0	37	Moderate Differentiation	13.25939	0	5.988914	0	0
NCI_U133A_45L	0	54	WELL DIFFERENTIATED	12.33593	0	5.678623	0	0
NCI_U133A_46L	0	31	Moderate Differentiation	13.03258	0	6.1678	0	0
NCI_U133A_47L	0	38		13.25645	0	8.42648	1	0
NCI_U133A_48L	0	60	Moderate Differentiation	12.98595	0	6.70527	0	0
NCI_U133A_49L	0	36	Moderate Differentiation	12.73194	0	6.39481	0	0
NCI_U133A_4L	1	52	POORLY DIFFERENTIATED	12.43108	0	6.312483	0	0
NCI_U133A_50L	1	48	POORLY DIFFERENTIATED	12.31914	0	6.433114	0	0
NCI_U133A_51L	1	19	WELL DIFFERENTIATED	12.80572	0	6.59776	0	0
NCI_U133A_52L	0	60	Moderate Differentiation	12.9761	0	6.462363	0	0
NCI_U133A_53L	0	60	POORLY DIFFERENTIATED	13.65639	1	8.46728	1	1
NCI_U133A_54L	0	50	Moderate Differentiation	12.96759	0	6.202832	0	0
NCI_U133A_55L	0	60	POORLY DIFFERENTIATED	13.75442	1	7.939991	1	1
NCI_U133A_56L	1	42	POORLY DIFFERENTIATED	12.97093	0	6.514027	0	0
NCI_U133A_57L	0	60	POORLY DIFFERENTIATED	13.56191	1	8.656311	1	1
NCI_U133A_58L	0	26	Moderate Differentiation	13.78512	1	7.144258	0	0
NCI_U133A_59L	0	60	POORLY DIFFERENTIATED	13.18454	0	7.798392	1	0
NCI_U133A_5L	1	39	POORLY DIFFERENTIATED	13.82068	1	7.844977	1	1
NCI_U133A_60L	0	22	POORLY DIFFERENTIATED	12.86893	0	7.443991	1	0
NCI_U133A_61L	0	60	WELL DIFFERENTIATED	12.97883	0	6.26172	0	0
NCI_U133A_62L	0	60	POORLY DIFFERENTIATED	12.75371	0	6.790498	0	0
NCI_U133A_63L	0	7	POORLY DIFFERENTIATED	13.10179	0	6.753255	0	0
NCI_U133A_64L	1	52	POORLY DIFFERENTIATED	12.64294	0	6.697072	0	0
NCI_U133A_65L	0	36	Moderate Differentiation	12.31982	0	7.01763	0	0
NCI_U133A_66L	1	15	POORLY DIFFERENTIATED	13.2398	0	8.477279	1	0
NCI_U133A_67L	1	20	POORLY DIFFERENTIATED	13.77906	1	7.992579	1	1
NCI_U133A_68L	0	41	Moderate Differentiation	13.13393	0	7.288465	0	0
NCI_U133A_69L	1	25	Moderate Differentiation	13.28279	0	7.09262	0	0
NCI_U133A_6L	0	60	Moderate Differentiation	13.2124	0	6.582458	0	0
NCI_U133A_70L	0	42	POORLY DIFFERENTIATED	13.11861	0	7.731421	1	0
NCI_U133A_71L	1	51	Moderate Differentiation	12.83727	0	7.109771	0	0
NCI_U133A_72L	0	50	Moderate Differentiation	13.59028	1	9.484478	1	1
NCI_U133A_73L	1	57	Moderate Differentiation	12.92663	0	7.719057	1	0
NCI_U133A_74L	1	13	POORLY DIFFERENTIATED	13.37734	1	8.202152	1	1
NCI_U133A_75L	0	60	WELL DIFFERENTIATED	12.91767	0	6.352149	0	0
NCI_U133A_76L	0	48	Moderate Differentiation	13.14232	0	6.602627	0	0
NCI_U133A_77L	1	33	Moderate Differentiation	12.93561	0	6.678038	0	0
NCI_U133A_78L	0	37	POORLY DIFFERENTIATED	12.47003	0	6.102169	0	0
NCI_U133A_79L	1	17	WELL DIFFERENTIATED	13.32664	1	6.668588	0	0
NCI_U133A_7L	0	44	Moderate Differentiation	12.54637	0	6.122638	0	0
NCI_U133A_80L	1	24	POORLY DIFFERENTIATED	13.64986	1	8.217399	1	1
NCI_U133A_81L	0	44	Moderate Differentiation	12.96545	0	5.913344	0	0
NCI_U133A_82L	0	30	Moderate Differentiation	13.61974	1	8.872108	1	1
NCI_U133A_83L	0	50	Moderate Differentiation	13.24549	0	8.182102	1	0
NCI_U133A_84L	0	60	POORLY DIFFERENTIATED	12.91539	0	7.769773	1	0
NCI_U133A_85L	0	42	POORLY DIFFERENTIATED	12.7956	0	6.315002	0	0
NCI_U133A_86L	0	46	Moderate Differentiation	13.08464	0	6.783824	0	0
NCI_U133A_87L	0	56	WELL DIFFERENTIATED	12.63189	0	6.111287	0	0
NCI_U133A_88L	0	40	WELL DIFFERENTIATED	12.96759	0	6.602829	0	0
NCI_U133A_89L	0	38	POORLY DIFFERENTIATED	13.31881	1	6.417821	0	0
NCI_U133A_8L	0	60	WELL DIFFERENTIATED	12.61855	0	6.396768	0	0
NCI_U133A_90L	0	43	POORLY DIFFERENTIATED	14.14401	1	8.40659	1	1
NCI_U133A_91L	0	55	WELL DIFFERENTIATED	13.09455	0	6.660159	0	0
NCI_U133A_92L	1	17	POORLY DIFFERENTIATED	13.87787	1	7.378368	1	1
NCI_U133A_93L	0	36	Moderate Differentiation	12.30679	0	5.756962	0	0
NCI_U133A_94L_Rep	1	10	POORLY DIFFERENTIATED	13.47068	1	7.094243	0	0
NCI_U133A_95L	1	23	POORLY DIFFERENTIATED	13.91273	1	7.106709	0	0
NCI_U133A_96L	0	60	Moderate Differentiation	12.94042	0	6.939747	0	0
NCI_U133A_97L	0	60	Moderate Differentiation	12.3435	0	6.817777	0	0
NCI_U133A_98L	0	60	Moderate Differentiation	13.30783	1	6.777236	0	0
NCI_U133A_99L	1	47	POORLY DIFFERENTIATED	13.83214	1	7.077682	0	0
NCI_U133A_9L	0	60	Moderate Differentiation	13.14948	0	6.731419	0	0
